# Supplementary material for: Precision prevention in worksite health–A scoping review on research trends and gaps
Source: PLoS One. 2024 Jun 10;19(6):e0304951. doi: 10.1371/journal.pone.0304951 (PMC11164362; doi:10.1371/journal.pone.0304951)
Supplement: S3 File — (XLSX) [file pone.0304951.s003.xlsx]

## Sheet: Worksite precision prevention
Number	Authors	Year of publication	Title	Country	Age	Gender ratio percentage (female)	Reported information about socioeconomic status (SES)	Sector	Categories of health condition	Classification	Feedback manner	Feedback frequency	Categories of design	Main data analysis
1	Abbas et al.	2015	The effectiveness of using the workplace to identify and address modifiable health risk factors in deprived populations	UK	50.5	63	SES	service	work-related	Intervention	personal	once	cohort	MANOVA
2	Ammar et al.	2022	Efficacy of a Targeted Intervention Method to Improve the Use of Hearing Protection Devices among Agro-Industrial Workers in Malaysia	Malaysia	40.7	0	education	farming	work-related	Intervention	personal	once	RCT	MANOVA
3	Andersen et al.	2013	Efficacy of 'Tailored Physical Activity' in reducing sickness absence among health care workers: design of a randomised controlled trial.	Denmark	N/A	N/A	N/A	healthcare	behavioral and health phys.	Intervention	personal	once	RCT	Regression analysis
4	Andersen, Juul-Kristensen, Roessler, Herborg, Sørensen, Søgaard	2015	Efficacy of ‘Tailored Physical Activity’ on reducing sickness absence among health care workers: A 3-months randomised controlled trial	Denmark	45.1 and 47.1	92.6 and 96.3	education	healthcare	behavioral and health phys.	Intervention	personal	once	RCT	Chi-square
5	Andersen, Juul-Kristensen, Sørensen, Herborg, Roessler, Søgaard	2015	Efficacy of Tailored Physical Activity or Chronic Pain Self-Management Programme on return to work for sick-listed citizens: A 3-month randomised controlled trial	Denmark	45.6 and 44.3 and 45.8	50.6 and 60 and 57	education	N/A	behavioral	Intervention	personal	once	RCT	Chi-square
6	Asfar, Arheart et al.	2021	Implementing a Novel Workplace Smoking Cessation Intervention Targeting Hispanic/Latino Construction Workers: A Pilot Cluster Randomized Trial	USA	40.9 and 38.2	0	education	construction	behavioral	Intervention	both	once	pilot RCT	t-test
7	Asfar, Caban-Martinez et al.	2018	A cluster randomized pilot trial of a tailored worksite smoking cessation intervention targeting Hispanic/Latino construction workers: Intervention development and research design	USA	N/A	N/A	N/A	construction	behavioral	Intervention	both	once	pilot RCT	Regression analysis
8	Baumann et al.	2023	Efficacy of Individualized Sensory-Based mHealth Interventions to Improve Distress Coping in Healthcare Professionals: A Multi-Arm Parallel-Group Randomized Controlled Trial	Germany	41.1	73.5	N/A	healthcare	health psych. and behavioral	Intervention	digital	once	RCT	MANOVA
9	Beer-Borst et al.	2019	RE-AIM evaluation of a one-year trial of a combined educational and environmental workplace intervention to lower salt intake in Switzerland	Switzerland	44.1	49	education	service	behavioral	Intervention	both	once	cohort	Linear mixed model
10	Berninger, Plasqui et al.	2022	The Effects of UPcomplish on Office Workers’ Sedentary Behaviour, Quality of Life and Psychosocial Determinants: A Stepped-Wedge Design	Germany	42	68	education	office	behavioral	Intervention	digital	multiple	RCT	Linear mixed model
11	Berninger, Ten Hoor et al.	2020	Sedentary Work in Desk-Dominated Environments: A Data-Driven Intervention Using Intervention Mapping	Germany	N/A	N/A	education	office	behavioral	Assessment	digital	multiple	protocol	Linear mixed model
12	Bidargaddi et al.	2018	To prompt or not to prompt? A micro-randomized trial of time-varying push notifications to increase proximal engagement with a mobile health application	Australia	N/A	29	N/A	office	behavioral	Intervention	digital	multiple	RCT	Regression analysis
13	Blake, Bennett et al.	2014	Evaluation of occupational health checks for hospital employees	UK	45.03	81.8	occupation	healthcare	work-related	Intervention	digital	once	cohort	Thematic analysis
14	Blake, Hussain et al.	2018	Employee perceptions of a workplace HIV testing intervention	UK	N/A	49	N/A	agency	communicable	Assessment	digital	once	feasability	Thematic analysis
15	Bonn, Licitra et al.	2022	Clinical Outcomes Among Working Adults Using the HealthIntegrator Smartphone App:Analyses of Prespecified SecondaryOutcomes in a Randomized Controlled Trial	Sweden	48.3	38.5	occupation	office and transportation	behavioral, health phys.	Intervention	digital	once	RCT	Regression analysis
16	Bonn, Lof et al.	2019	App-technology to improve lifestyle behaviors among working adults - theHealth Integrator study, a randomized controlled trial	Sweden	48.3	38.5	occupation	office and service	behavioral, health phys.	Intervention	digital	once	protocol RCT	Regression analysis
17	Broneder et al.	2021	mHealthINX – A Virtual Reality-Based Occupational Stress Management Solution for Older Employees	Austria	N/A	83	N/A	N/A	health psych.	Intervention	digital	multiple	cross	Thematic analysis
18	Caperchione, Sharp et al.	2015	The POWERPLAY workplace physical activity and nutrition intervention for men: Study protocol and baseline characteristics	Canada	43.7	0	income	office and transportation	behavioral	Intervention	digital	once	protocol	ANOVA
19	Caperchione, Stolp et al.	2016	Changes in Men’s Physical Activity and Healthy Eating Knowledge and Behavior as a Result of Program Exposure: Findings From the Workplace POWERPLAY Program	Canada	45.8	0	income	office and transportation	behavioral	Intervention	digital	once	quasi	ANOVA
20	Chadyiwa et al.	2022	Investigating Machine learning Applications in the Predictionof Occupational Injuries in South African National Parks	South Africa	N/A	N/A	N/A	N/A	work-related	Analytics	Machine learning	N/A	case-control	Machine learning
21	Choi et al.	2014	Web-Enhanced Tobacco Tactics With Telephone Support Versus1-800-QUIT-NOW Telephone Line Intervention for OperatingEngineers:Randomized Controlled Trial	USA	42	79.3	education	office	behavioral	Intervention	both	multiple	RCT	t-test
22	Christensen, Faber et al.	2011	Diet, physical exercise and cognitive behavioral training as a combined workplace based intervention to reduce body weight and increase physical capacity in health care workers - a randomized controlled trial	Denmark	45.5	100	N/A	healthcare	health phys.	Intervention	personal	once	RCT	ANOVA
23	Christensen, Overgaard et al.	2012	Weight loss among female health care workers- a 1-year workplace based randomized controlled trial in the FINALE-health study	Denmark	45.5	100	N/A	healthcare	health phys.	Intervention	personal	once	RCT	ANOVA
24	Damen et al.	2021	Advancing Digital Behavior Change Interventions by Exploring a Calendar-Based Suggestion System	Netherlands	33 and 30	48	occupation	office	behavioral	Intervention	digital	multiple	quali	Thematic analysis
25	Das et al.	2015	The use of active living every day to improve mass transit district employees' physical activity affect and enjoyment	USA	48.6 and 47.1	83 and 42	occupation	transportation	behavioral	Intervention	personal	once	case-control	MANOVA
26	Dashti et al.	2023	Chronotype Polygenic Score and the Timing and Quality of Workplace Cafeteria Purchases: Secondary Analysis of the ChooseWell 365 Randomized Controlled Trial	USA	43.6	80	race	healthcare	behavioral	Intervention	digital	once	RCT	Regression analysis
27	De Cocker, Cardon, Bennie et al.	2018	From Evidence-Based Research to Practice-Based Evidence: Disseminating a Web-Based Computer-Tailored Workplace Sitting Intervention through a Health Promotion Organisation	Belgium	38.3	77	education	N/A	behavioral	Intervention	digital	multiple	usability	t-test
28	De Cocker, Cardon, Vergeer et al.	2019	Who uses action planning in a web‐based computer‐tailored intervention to reduce workplace sitting and what do action plans look like? Analyses of the Start to stand intervention among Flemish employees	Belgium	40.1 and 38.2	79.7 and 75.8	education	N/A	behavioral	Intervention	digital	multiple	cross	MANOVA
29	De Cocker, De Bourdeaudhuij, Cardon, Vandelanotte et al.	2016	The Effectiveness of a Web-Based Computer-Tailored Intervention on Workplace Sitting: A Randomized Controlled Trial	Belgium	40.3	68.5	education	public	behavioral	Intervention	digital	multiple	RCT	MANOVA
30	De Cocker, De Bourdeaudhuij, Cardon, Vandelanotte et al.	2015	Theory-driven, web-based, computer-tailored advice to reduce and interrupt sitting at work: development, feasibility and acceptability testing among employees	Belgium	41 and 42.8	74.9 and 76.6	education	public	behavioral	Assessment	digital	multiple	feasability	Regression analysis
31	De Cocker, De Bourdeaudhuij, Cardon, Vandelanotte et al.	2017	What are the working mechanisms of a web-based workplace sitting intervention targeting psychosocial factors and action planning?	Belgium	40.3	68.5	education	public	behavioral	Intervention	digital	multiple	RCT	Regression analysis
32	Dias et al.	2015	Using an Interactive Self-Assessment Tool to Strengthen Your Employee Assistance Service	Belgium	N/A	N/A	N/A	N/A	health psych.	Intervention	digital	once	RCT	N/A
33	Doda et al.	2015	Relative benefit of a Stage of Change approach for the prevention of musculoskeletal pain and discomfort: A cluster randomised trial	Australia	N/A	44 and 48.9	N/A	N/A	health phys.	Intervention	personal	once	RCT	Generalized Estimating Equations
34	Duan et al.	2020	Psychosocial profiles of physical activity fluctuation in office employees: A latent profile analysis	China	32.4	55.5	education	public	behavioral	Analytics	profiling	N/A	cross	LPA
35	Elvitigala et al.	2021	StressShoe: A DIY Toolkit for just-in-time Personalised Stress Interventions for Office Workers Performing Sedentary Tasks	New Zealand	29.8 and 27.4	20	N/A	office	health psych.	Intervention	Machine learning	multiple	usability	Machine learning
36	Filon et al.	2023	Effectiveness of a Skin Care Program With a Cream Containing Ceramide C and a Personalized Training for Secondary Prevention of Hand Contact Dermatitis	Italy	N/A	66.7	N/A	healthcare and construction and service	behavioral, health phys.	Intervention	personal	once	RCT	Generalized Estimating Equations
37	Gans et al.	2015	Innovative video tailoring for dietary change: Final results of the Good for you! cluster randomized trial	USA	N/A	80.7	education	public and office and service and construction	behavioral	Intervention	digital	once	RCT	Linear mixed model
38	Gellert et al.	2022	Employee Wellness in a Changing Climate: Environmental Heat Stress Driving Need for Targeted Health Promotion and Risk Reduction	Australia	N/A	11	occupation	construction	health phys.	Intervention	digital	once	cohort	N/A
39	Gram, B. et al.	2012	Effect of individualized worksite exercise training on aerobic capacity and muscle strength among construction workers - a randomized controlled intervention study	Denmark	43.7	0	N/A	construction	health phys.	Intervention	personal	once	RCT	ANOVA
40	Green et al.	2020	Addressing Healthcare Professional Burnout: A Quality Improvement Intervention	USA	N/A	85.3	income	healthcare	work-related	Intervention	personal	once	cohort	Fisher's test
42	Grigorescu, Cazan, Grigorescu, Rogozea	2020	Original targeted therapy for the management of the burnout syndrome in nurses: an innovative approach and a new opportunity in the context of predictive, preventive and personalized medicine.	Romania	41.66 and 41.72	N/A	N/A	healthcare	health psych.	Intervention	personal	once	pilot RCT	Wilcoxon
41	Grigorescu, Cazan, Rogozea, Grigorescu	2018	The role of the personality traits and work characteristics in the prediction of the burnout syndrome among nurses-a new approach within predictive, preventive, and personalized medicine concept	Romania	37	92.7	N/A	healthcare	health psych.	Assessment	personal	once	cross	Path analysis
43	Gryshchuk et al.	2022	Profiles of vulnerability to alcohol use and mental health concerns in first responders	Canada	42.4	20.9	N/A	public	behavioral and health psych.	Analytics	profiling	N/A	cross	LPA
44	Haslam, Kazi, Duncan, Clemes, Twumasi	2018	Walking Works Wonders: A tailored workplace intervention evaluated over 24 months	UK	42.2	38.1 and 55.2 and 43.6	race	public and service	behavioral	Intervention	both	once	quasi	Linear mixed model
45	Haslam, Kazi, Duncan, Twumasi, Clemes	2019	Walking Works Wonders: A Workplace Health Intervention Evaluated Over 24 Months	UK	N/A	N/A	N/A	public and service	work-related	Intervention	both	once	quasi	N/A
46	Hees, de Vries, Koeter, Schene	2013	Adjuvant occupational therapy improves long-term depression recovery and return-to-work in good health in sick-listed employees with major depression: results of a randomised controlled trial	Netherlands	N/A	N/A	N/A	public and service	work-related	Intervention	personal	once	RCT	Regression analysis
47	Hees, Koeter, de Vries, Ooteman, Schene	2010	Effectiveness of adjuvant occupational therapy in employees with depression: design of a randomized controlled trial	Netherlands	N/A	N/A	N/A	public and service	health psych.	Intervention	personal	once	RCT	Linear mixed model
48	Hnizdo et al.	2011	Worksite wellness program for respiratory disease prevention in heavy-construction workers	USA	34.4	0	N/A	construction	health phys.	Intervention	digital	once	RCT	Machine learning
49	Holtermann et al.	2010	Worksite interventions for preventing physical deterioration among employees in job-groups with high physical work demands: Background, design and conceptual model of FINALE	Denmark	N/A	N/A	N/A	healthcare and service and construction	health phys.	Intervention	personal	once	RCT	N/A
50	Hong et al.	2013	An Internet-Based Tailored Hearing Protection Intervention for Firefighters: Development Process and Users' Feedback	USA	44.3	5.4	race	public	work-related	Intervention	digital	once	cross	Thematic analysis
51	Huang et al.	2013	Effects of a Workplace Multiple Cardiovascular Disease Risks Reduction Program	Taiwan	48.3	0	education	N/A	health phys.	Intervention	personal	once	pilot quasi	t-test
52	Hutchinson et al.	2018	Changes in sitting time and sitting fragmentation after a workplace sedentary behaviour intervention	USA	51.1	80.5	N/A	public	behavioral	Intervention	both	once	pilot quasi	t-test
53	Jay, Brandt, Hansen et al.	2015	Effect of Individually Tailored Biopsychosocial Workplace Interventions on Chronic Musculoskeletal Pain and Stress Among Laboratory Technicians: Randomized Controlled Trial	Denmark	45.5 and 47.6	100	N/A	healthcare	health phys. and work-related	Intervention	personal	once	RCT	Linear mixed model
54	Jay, Brandt, Sundstrup et al.	2014	Effect of individually tailored biopsychosocial workplace interventions on chronic musculoskeletal pain, stress and work ability among laboratory technicians: randomized controlled trial protocol	Denmark	N/A	N/A	N/A	healthcare	health phys. and work-related	Intervention	personal	once	RCT	Linear mixed model
55	Jeelani et al.	2018	Are Visual Search Patterns Predictive of Hazard Recognition Performance? Empirical Investigation Using Eye-Tracking Technology	USA	N/A	N/A	N/A	construction	work-related	Analytics	machine learning	N/A	cohort	Regression analysis
56	Jensen et al.	2014	Comparing tailored and narrative worksite interventions at increasing colonoscopy adherence in adults 50-75: A randomized controlled trial	USA	55.56	71.8	education	healthcare	behavioral	Intervention	digital	once	RCT	Regression analysis
57	Jenull et al.	2015	The Different Facets of Work Stress: A Latent Profile Analysis of Nurses’ Work Demands	Austria	37.84	92.2	N/A	healthcare	health psych.	Analytics	profiling	N/A	cross	LPA
58	Jones-Bitton et al.	2022	Latent burnout profiles of veterinarians in Canada: Findings from a cross-sectional study	Canada	44.8	77	N/A	healthcare	work-related	Analytics	profiling	N/A	cross	LPA
59	Kapanen et al.	2021	Pharmacist-led cardiovascular risk prevention in Western Canada: a qualitative study	Canada	51	56	N/A	public	health phys.	Assessment	personal	once	usability	Thematic analysis
60	Kim et al.	2015	Effectiveness of 6 Months of Tailored Text Message Reminders for Obese Male Participants in a Worksite Weight Loss Program: Randomized Controlled Trial	Republic Of Korea	41.02 and 41.55	0	N/A	public and transportation	behavioral	Intervention	digital	once	RCT	Linear mixed model
61	Kocielnik et al.	2015	Personalized Stress Management: Enabling Stress Monitoring with LifelogExplorer	Netherlands	41	29	N/A	public	health psych.	Intervention	digital	multiple	usability	N/A
62	Kouwenhoven-Pasmooij et al.	2018	Effectiveness of the blended-care lifestyle intervention 'PerfectFit': a cluster randomised trial in employees at risk for cardiovascular diseases	Netherlands	50.8	23.5 and 25	education	public and healthcare	health phys. and work-related and behavioral	Intervention	both	once	RCT	ANOVA
63	Kraft et al.	2022	CareCam: Towards user-tailored Interventions at the Workplace using a Webcam	Germany	N/A	N/A	N/A	N/A	health psych. and health phys.	Assessment	digital	multiple	quali	Machine learning
64	Kwasnicka et al.	2017	Comparing motivational, self-regulatory and habitual processes in a computer-tailored physical activity intervention in hospital employees - protocol for the PATHS randomised controlled trial	Australia	N/A	N/A	N/A	healthcare	behavioral	Intervention	digital	once	RCT	Linear mixed model
65	Kwasnicka et al.	2019	Physical acitivity tailored intervention in hospital staff (PATHS): A randomised controlled trial on online tailored program	Australia	45.5	91	N/A	healthcare	behavioral	Intervention	digital	once	RCT	Linear mixed model
66	Lamb et al.	2022	Personalized Lifestyle Intervention and Functional Evaluation Health Outcomes SurvEy: Presentation of the LIFEHOUSE Study Using N-of-One Tent-Umbrella-Bucket Design	USA	42.3	65.6	N/A	N/A	health psych. and health phys. and behavioral	Intervention	both	once	other	N-of-one
67	Langille et al.	2011	Strength of messaging in changing attitudes in a workplace wellness program	Canada	N/A	18.75	N/A	office and construction	behavioral	Intervention	digital	once	mixed	ANOVA
68	Lawanot et al.	2019	Daily Stress and Mood Recognition System Using Deep Learning and Fuzzy Clustering for Promoting Better Well-Being	Japan	25.5	50	N/A	office	health psych.	Intervention	digital	multiple	other	Machine learning
69	Leduc et al.	2022	Effectiveness of fitness training and psychosocial education intervention programs in wildland firefighting: a cluster randomised control trial	Canada	24	20.9	N/A	public	health psych. and health phys.	Intervention	both	once	RCT	MANOVA
70	Leduc et al.	2021	Participatory Development Process of Two Human Dimension Intervention Programs to Foster Physical Fitness and Psychological Health and Well-Being in Wildland Firefighting	Canada	N/A	N/A	N/A	public	health psych. and health phys.	Assessment	personal	once	protocol RCT	MANOVA
71	Lenz et al.	2011	Implementing lifestyle medicine with medication therapy management services to improve patient-centered health care	USA	51.6	53.3	N/A	office	health phys.	Intervention	personal	multiple	cohort	N/A
72	Leung et al.	2022	Profiling vaccine believers and skeptics in nurses: A latent profile analysis	Hong Kong	N/A	N/A	N/A	healthcare	behavioral	Analytics	profiling	N/A	cross	LPA
73	Levy et al.	2018	Design of ChooseWell 365: Randomized controlled trial of an automated, personalized worksite intervention to promote healthy food choices and prevent weight gain	USA	N/A	N/A	N/A	N/A	behavioral	Intervention	digital	multiple	RCT	N/A
74	Li et al.	2019	The association between awareness and behavior concerning the need for protection when using pesticide sprays and neurologic symptoms: A latent class cluster analysis	China	N/A	N/A	N/A	farming	behavioral	Analytics	profiling	N/A	cross	Cluster analysis
75	Lieslehto et al.	2022	A Machine learning approach to predict resilience and sickness absence in the healthcare workforce during the COVID-19 pandemic	Finland	44.2 and 44.9 and 44.8	91.1 and 88.3 and 90.1	N/A	healthcare	work-related	Analytics	Machine learning	N/A	cross	Machine learning
76	Loeppke et al.	2013	The association of technology in a workplace wellness program with health risk factor reduction	USA	49	66.67	N/A	healthcare and office and public	work-related	Intervention	both	once	cohort	Machine learning
77	Mauriello et al.	2012	An internet-based computer-tailored intervention to promote responsible drinking: Findings from a pilot test with employed adults	USA	38.78	68.7	N/A	public and service	behavioral	Intervention	digital	once	pilot RCT	Thematic analysis
78	McCall et al.	2021	Stakeholder perspectives on internet-delivered cognitive behavioural therapy for public safety personnel: A qualitative analysis	Canada	N/A	40	N/A	public	health psych.	Intervention	both	once	cross	Thematic analysis
79	McGuckin et al.	2017	The use and evaluation of a theory-informed, multi-component intervention to reduce sedentary behaviour in the workplace	Australia	45	N/A	N/A	office	behavioral	Intervention	both	multiple	cohort	Thematic analysis
80	McHugh et al.	2012	Online tailored weight management in the worksite: Does it make a difference in biennial health risk assessment data?	USA	41	35	N/A	healthcare	behavioral	Intervention	digital	once	cohort	t-test
81	Mistretta et al.	2018	Resilience Training for Work-Related Stress Among Health Care Workers: Results of a Randomized Clinical Trial Comparing In-Person and Smartphone-Delivered Interventions	USA	46	86.7	N/A	healthcare	health psych.	Intervention	both	once	RCT	MANOVA
82	Niks et al.	2018	Work Stress Interventions in Hospital Care: Effectiveness of the DISCovery Method	Netherlands	34.1	73.7	education	healthcare	health psych. and health phys.	Intervention	digital	once	quasi	Regression analysis
83	Nylen et al.	2017	A pilot-study of a worksite based participatory intervention program: Its acceptability and short-term effects on work climate and attitudes in human service employees	Sweden	44	92	education	service	work-related	Intervention	personal	once	usability	t-test
84	Otto et al.	2022	Multicomponent exercises to prevent and reduce back pain in elderly care nurses: a randomized controlled trial	Germany	41.1 and 44	85 and 100	N/A	healthcare	health phys.	Intervention	personal	once	RCT	ANOVA
85	Ouellette et al.	2018	Teacher Job Stress and Satisfaction in Urban Schools: Disentangling Individual-, Classroom-, and Organizational-Level Influences	USA	40.4	89	education	public	work-related	Assessment	risks	once	RCT	Regression analysis
86	Pandey et al.	2011	Heading towards the Safer Highways: an assessment of the Avahan prevention programme among long distance truck drivers in India	India	31.1 and 33.5	0	N/A	transportation	behavioral	Assessment	risks	once	cross	Regression analysis
87	Patterson, Moore, Guyette, Doman, Sequeria, Werman et al.	2017	Fatigue mitigation with SleepTrackTXT2 in air medical emergency care systems: study protocol for a randomized controlled trial	USA	N/A	N/A	N/A	healthcare	behavioral and health psych.	Intervention	digital	multiple	protocol RCT	N/A
88	Patterson, Moore, Guyette, Doman, Weaver, Sequeira et al.	2019	Real-Time Fatigue Mitigation with Air-Medical Personnel: The SleepTrackTXT2 Randomized Trial.	USA	41	42.5	N/A	healthcare	behavioral and health psych.	Intervention	digital	multiple	RCT	t-test
89	Patterson, Moore, Weaver et al.	2014	Mobile phone text messaging intervention to improve alertness and reduce sleepiness and fatigue during shiftwork among emergency medicine clinicians: Study protocol for the SleepTrackTXT pilot randomized controlled trial	USA	N/A	N/A	N/A	healthcare	behavioral and health psych.	Intervention	digital	multiple	RCT	N/A
90	Pesola et al.	2014	Muscle Inactivity and Activity Patterns after Sedentary Time-Targeted Randomized Controlled Trial	Finland	38	58.3	N/A	office	health phys.	Intervention	personal	once	RCT	t-test
91	Pidd et al.	2015	A recipe for good mental health: A pilot randomised controlled trial of a psychological wellbeing and substance use intervention targeting young chefs	Australia	N/A	28	occupation	food industry	health psych. and behavioral	Intervention	both	once	pilot RCT	ANOVA
92	Portoghese et al.	2023	COVID-19 Vaccine Hesitancy among Italian Healthcare Workers: Latent Profiles and Their Relationships to Predictors and Outcome	Italy	N/A	N/A	N/A	healthcare	behavioral	Analytics	profiling	N/A	cross	LPA
93	Portugal et al.	2022	Vulnerability and Protective Factors for PTSD and Depression Symptoms Among Healthcare Workers During COVID-19: A Machine Learning Approach	Brazil	39.5	73.2	N/A	healthcare	health psych.	Analytics	machine learning	N/A	cross	Regression analysis
94	Ratzon et al.	2016	The effect of a structured personalized ergonomic intervention program for hospital nurses with reported musculoskeletal pain: An assigned randomized control trial	Israel	50	100	N/A	healthcare	health phys.	Intervention	personal	once	RCT	t-test
95	Robles-Granda et al.	2021	Jointly Predicting Job Performance, Personality, Cognitive Ability, Affect, and Well-Being	USA	N/A	N/A	N/A	N/A	work-related and health psych.	Analytics	machine learning	N/A	cohort	N/A
96	Rollo et al.	2020	A combined health action process approach and mHealth intervention to reduce workplace sitting time in office-working adults: a secondary analysis examining health-related quality of life and work performance outcomes	Canada	45.18	91.67	N/A	office and public	health psych. and behavioral and work-related	Intervention	both	once	RCT	ANOVA
97	Sanders et al.	2011	Workplace Triple P: A Controlled Evaluation of a Parenting Intervention for Working Parents	Australia	N/A	72.4	education	public	health psych. and work-related	Intervention	personal	once	RCT	ANOVA
98	Schelleman-Offermans et al.	2022	The Future Positive micro-intervention protocol: A program aiming to increase a healthy life-style among employees with a low socio-economic position	Netherlands	N/A	N/A	N/A	N/A	behavioral	Assessment	personal	once	protocol	N/A
99	Seaton et al.	2017	Acceptability of the POWERPLAY Program: A Workplace Health Promotion Intervention for Men	Canada	45.8	0	income	office and transportation	behavioral	Intervention	digital	once	feasability	ANOVA
100	Soliman et al.	2018	Wellness programme at the workplace promotes dietary change and improves health indicators in a longitudinal retrospective study	USA	43	58.1	N/A	healthcare and service and construction and farming and information technology	behavioral	Intervention	both	once	case-control	McNemar
101	Somers et al.	2019	Application of the person-centered model to stress and well-being research: An investigation of profiles of employee well-being	USA	39.5	85	N/A	healthcare	work-related	Analytics	profiling	N/A	cross	LPA
102	Somerset et al.	2021	Accessing Voluntary HIV Testing in the Construction Industry: A Qualitative Analysis of Employee Interviews from the Test@Work Study	UK	40	18.3	N/A	construction	communicable	Assessment	personal	once	quali	Thematic analysis
103	Stephens et al.	2018	What strategies do desk-based workers choose to reduce sitting time and how well do they work? Findings from a cluster randomised controlled trial	Australia	44.5	66	N/A	service	behavioral	Intervention	both	once	RCT	Machine learning
104	Stephenson et al.	2021	The “Worktivity” mHealth intervention to reduce sedentary behaviour in the workplace: a feasibility cluster randomised controlled pilot study	UK	35.9	39	education	office	behavioral	Intervention	digital	multiple	RCT	Machine learning
105	Sun et al.	2020	A blended intervention to promote physical activity, health and work productivity among office employees using intervention mapping: a study protocol for a cluster-randomized controlled trial	China	N/A	N/A	N/A	office	behavioral, work-related	Intervention	both	once	protocol RCT	ANOVA
106	Tan, LaMontagne, English et al.	2016	Efficacy of a workplace osteoporosis prevention intervention: a cluster randomized trial	Singapore	37	100	income	office and public	health phys.	Intervention	personal	once	RCT	Cluster analysis
107	Tan, LaMontagne, Sarmugam et al.	2013	A cluster-randomised, controlled trial to assess the impact of a workplace osteoporosis prevention intervention on the dietary and physical activity behaviours of working women: study protocol	Singapore		N/A	N/A	office	health phys.	Intervention	personal	once	RCT	Cluster analysis
108	Thogersen-Ntoumani et al.	2017	Presenteeism, stress resilience, and physical activity in older manual workers: a person-centred analysis	UK	57.11	30.9	N/A	healthcare and public and construction	work-related and behavioral	Analytics	profiling	N/A	cross	LPA
109	Thorndike et al.	2021	Automated Behavioral Workplace Intervention to Prevent Weight Gain and Improve Diet: The ChooseWell 365 Randomized Clinical Trial	USA	43.6	79.4	N/A	healthcare	health phys. and behavioral	Intervention	digital	multiple	RCT	Mixed model
110	Tognetto et al.	2020	Seasonal influenza vaccination among health-care workers: the impact of different tailored programs in four University hospitals in Rome	Italy	N/A	N/A	N/A	healthcare	communicable	Assessment	needs	once	cross	N/A
111	Tshabalala et al.	2018	An innovation to improve health outcomes in Amajuba district, KwaZulu-Natal, South Africa	South Africa	N/A	N/A	N/A	healthcare	health phys. and health psych.	Assessment	risks & needs	once	cross	Thematic analysis
112	Tucker et al.	2016	Worksite Physical Activity Intervention for Ambulatory Clinic Nursing Staff	USA	N/A	N/A	N/A	healthcare	health phys.	Intervention	digital	once	usability	t-test
113	van Doorn et al.	2022	Study protocol: Evaluation of the 'real-world' Farmers Have Hearts - Cardiovascular Health Program	Ireland	N/A	0	N/A	farming	health phys.	Intervention	digital	once	protocol	Regression analysis
114	van Heijster et al.	2023	Process evaluation of workplace health promotion in a sheltered workplace: a care ethics perspective	Netherlands		40 and 56	N/A	N/A	work-related	Assessment	needs	multiple	quali	Thematic analysis
115	van Holland, de Boer et al.	2012	Sustained employability of workers in a production environment: design of a stepped wedge trial to evaluate effectiveness and cost-benefit of the POSE program	Netherlands	N/A	N/A	N/A	food industry	work-related	Intervention	both	once	protocol RCT	Regression analysis
116	van Holland, Reneman et al.	2017	Effectiveness and Cost-benefit Evaluation of a Comprehensive Workers’ Health Surveillance Program for Sustainable Employability of Meat Processing Workers	Netherlands	50.6	11.2	N/A	food industry	work-related	Intervention	both	once	RCT	Regression analysis
117	Verburgh et al.	2022	Workplace Health Promotion Among Ethnically Diverse Women in Midlife With a Low Socioeconomic Position	Netherlands	52.6	N/A	SES	healthcare	health psych.	Intervention	personal	once	quali	Thematic analysis
118	Viester, Verhagen, Proper et al.	2012	VIP in construction: systematic development and evaluation of a multifaceted health programme aiming to improve physical activity levels and dietary patterns among construction workers	Netherlands	N/A	N/A	N/A	construction	health phys.	Intervention	both	once	pilot RCT	Regression analysis
119	Viester, Verhagen, Bongers et al.	2017	Effectiveness of a worksite intervention for male construction workers on dietary and physical activity behaviors, body mass index, and health outcomes: Results of a randomized controlled trial	Netherlands	46.6	0	N/A	construction	health phys.	Intervention	both	once	RCT	Regression analysis
120	von Lengerke et al.	2017	Promoting Hand Hygiene Compliance PSYGIENE-a Cluster-Randomized Controlled Trial of Tailored Interventions	Germany	N/A	N/A	N/A	healthcare	communicable	Intervention	personal	once	RCT	Cluster analysis
121	Walker et al.	2021	A redesigned training and staff support programme to enhance job retention in employees with moderate-severe depression	UK	N/A	N/A	N/A	healthcare	health psych.	Intervention	personal	once	mixed	Thematic analysis
122	Wallis et al.	2021	Differences and similarities between leaders and nonleaders on psychological distress, well-being, and challenges at work	New Zealand	N/A	60.6	N/A	healthcare and public and service	health psych.	Assessment	risks	N/A	cross	Regression analysis
123	Walthouwer et al.	2017	Implementation of web-based interventions by Dutch occupational health centers	Netherlands	44.3	40	N/A	healthcare	health phys.	Intervention	digital	multiple	quali	Thematic analysis
124	Watkins et al.	2017	The Total Worker Health Concept: A Case Study in a Rural Workplace	USA	N/A	N/A	N/A	construction	work-related	Assessment	risks	N/A	case-control	Thematic analysis
125	Wollesen et al.	2019	Identifying individual stressors in geriatric nursing staff-a cross-sectional study	Germany	40.76	86	N/A	healthcare	health psych.	Assessment	risks	N/A	cross	ANOVA
126	Zhai et al.	2019	Ambulatory Smoking Habits Investigation based on Physiology and Context (ASSIST) using wearable sensors and mobile phones: Protocol for an observational study	Belgium	N/A	N/A	N/A	N/A	behavioral	Assessment	digital	multiple	protocol	Machine learning
127	Zhang, Dai et al.	2022	Targeting COVID-19 vaccine hesitancy among nurses in Shanghai: A latent profile analysis	China	N/A	96.2	education	healthcare	behavioral	Analytics	profiling	N/A	cross	LPA
128	Zhang, Cordina-Duverger et al.	2022	Digital circadian and sleep health in individual hospital shift workers: A cross sectional telemonitoring study	France		95	N/A	healthcare	health phys. And behavioral	Analytics	profiling	N/A	cross	Cluster analysis
129	Zoellner et al.	2016	The Influence of Health Literacy on Reach, Retention, and Success in a Worksite Weight Loss Program	USA	46.5	76	income	public and construction	health phys. and behavioral	Intervention	digital	once	RCT	Regression analysis
